# Supplementary material for: Interleukin 21-Armed EGFR-VHH-CAR-T Cell Therapy for the Treatment of Esophageal Squamous Cell Carcinoma
Source: Biomedicines. 2025 Jun 30;13(7):1598. doi: 10.3390/biomedicines13071598 (PMC12292304; doi:10.3390/biomedicines13071598)
Supplement: Supplementary file 1 [file biomedicines-13-01598-s001.zip]

Archive with 3 entries (3 files):
- supplement figure s2.tif
- Supplemental figure s1.tif
- supplemental figure s3.tif
